# Supplementary material for: The feasibility, acceptability, safety, and effects of early weight bearing in humeral fractures – a scoping review
Source: Disabil Rehabil. 2024 May 16;47(3):519–30. doi: 10.1080/09638288.2024.2351594 (PMC11789713; doi:10.1080/09638288.2024.2351594)
Supplement: Supplemental Material [file IDRE_A_2351594_SM6464.zip]

Archive with 2 entries (2 files):
- Databases and websites search.docx
- Records excluded in second full text screening.docx
